# Supplementary material for: The role of sociodemographics, behavioral factors, and internet use behaviors in students' psychological health amid COVID‐19 pandemic in Bangladesh
Source: Health Sci Rep. 2021 Oct 1;4(4):e398. doi: 10.1002/hsr2.398 (PMC8485611; doi:10.1002/hsr2.398)
Supplement: Supplementary file 1 — Appendix S1. Supporting Information [file HSR2-4-e398-s001.csv]

1. Name	2. Instituation	3. Department/Degree (e.g., BSc, MSc, MPH,MBBS etc)	4. Phone number	5. Email address
Latifa afrin Bhuiyan onin	University of science and technology chittagong	Bsc	1617335297	Afrinonin96@gmail.com
MUHIBUR RAHMAN	University of Chittagong	Anthropology	1679204839	sadyop3@gmail.com
Mahbub E Shobhanee	East West University	Department of Information Studies and Library Management	1558053285	mahbubshobhanee@gmail.com
Md Arif Hossen	Mawlana Bhashani Science & Technology University	B.Sc Hons, Dept. of Biochemistry and Molecular Biology	1838554638	arifh6528@gmail.com
Md. Murad Hossain Sarker	Comilla University	BSc	1703515800	mh6367828@gmail.com
Mohammad Toyabur Rahaman Bhuya	Institute of Social Welfare and Research	MSS	1745840418	Frahaman.edu@gmail.com
Sinthia Mazumder	Sher e bangla medical college	MBBS	1620744821	sinthiambbs@gmail.com
Md. Monerul Alam	University Of chittagong	Anthropology, BSS (Hon's)	1626369163	Nibir121@gmail.com
Jahid Kabir Rony	Khulna University of Engineering and Technology	BSc	1776125051	jahidkabir1727024@gmail.com
Sajidur Rahman Akash	Bangladesh University	Bachelor of Pharmacy	1537502886	rahmansajidur81@gmail.com
Zeba Maliha	Faridpur Medical College	MBBS 3rd year	8.80E+12	zebamaliha2707@gmail.com
Md. Ashraful Islam	Chattogram Veterinary and Animal Sciences University	Faculty of Veterinary Medicine(Undergraduate Student- First Year)	1627764655	md.ashrafulislam@mail.com
Farzana Junnat Shanti	University of Chittanong	Anthropology (BSS Honers)	8.80E+12	farznashanti045@gmail.com
Md. Abidur Rahman	University of Rajshahi	BSc in Biochemistry and Molecular Biology	1303098608	abidrahman795@gmail.com
Md Abdullah Shahriar	Jashore University of Science & Technology	B. Pharm.	1793319422	shahriar.abdullah2@gmail.com
ASHISH PAUL	Dhaka National Medical College	MBBS	8.80E+12	sghsndc1995@gmail.com
Dr. Rifath Binta Modasser	Icddr,b	MPH	1748129050	rifathalina456@gmail.com
Faysal Abedin	Rajshahi University	B.Sc	1318741632	faysal.abedinsakib19ru@gmail.com
Md. Seikh Sadiul Islam Tanvir	Khulna University	B.Sc	1794432924	seikhsadi17@gmail.com
Ashfaq Rahman	Army Medical College Cumilla	MBBS	1722105947	ashfaqamcc241@gmail.com
Ayesha Siddika	Sher-e-Bangla Agricultural University	BSc in Agriculture	1797755092	sdkaisha3115@gmail.com
Tamanna Afrose	University of Chittagong	Language and linguistics	1840020600	tamanna9996@gmail.com
Piku Bhattacharjee	Chittagong Medical College	MBBS	1876102420	piku.bhattacharjee21@gmai.com
Md.Tofikul Islam	Atish Dipankar University of Science & Technology	B.Pharm (Pharmacy)	1737608809	rajon8809@gmail.com
Azharul Islam Shovon	Noakhali Science and Technology University	BSc/Dept. of Biochemistry and Molecular Biology	01864-346985	azharnstu@gmail.com
Mohammad Ali	World University of Bangladesh	Bsc	1609492199	ali792334@gmail.com
Lukman Hossain	Sylhet M A G Osmani Medical College Hospital	M.phil	1684320956	lukmanhossainkhan@gmail.com
Zinet Chakma	University of Dhaka	Anthropology, M.S.S	1558971247	Zinetchakma24anthro@gmail.com
Shanaz Akther	Noakhali Science and Technology University	Dept of Fisheries and Marine Science	1.64E+09	Shahnazkona99@gmail.com
Habibun Nahar	University of Chittagong	Human Resource Management	1882019269	habibunhr@gmail.com
Md Mohiuddin Ahmed Joy	Daffodil International University	B.A in English	1910059647	mohiuddin10-1834@diu.edu.bd
Monir Hossen	University of Chittagong	Department of Anthropology	1758801994	mhsarek@gmail.com
Kona Akter	Mawlana Bashani Science and Technology University	Department of Criminology and police science.	1627668717	afrinkonak@gmail.com
Md. Jahidul Islam	Barishal Engineering College	BSc in Civil Engineering	1705075738	polash.bec@gmail.com
Asif Haque	Noakhali Science and Technology University	B.Sc. in Microbiology	1521433879	asif0512@student.nstu.edu.bd
Habibun Nahar	University of Chittagong	BBA(HRM)	1882019269	habibunhr@gmail.com
Md. Rasel Khan	University of Chittagong	Banking & Insurance	1861479076	raselkhan1334@gmail.com
Dibya Jyoti Roy	MH Samorita Hospital and Medical College	MBBS	1986870133	dibyajyotiroy094@gmail.com
Tuhin Chakma	University of Barishal	BSS in Public Administration	0.189929514	tuhinchakma101@gmail.com
Sakib Mahmud	Shahjalal University of Science and Technology	Economics/BSS	8.80E+12	mahmudsakib99@gmail.com
Azharul Islam Shovon	Noakhali science and technology university	Biochemistry and Molecular Biology	1864346985	azharnstu@gmail.com
Md. Mahadi Hasan	Bangabandhu Sheikh Mujibur Rahman Science and Technology University	Biochemistry and Molecular Biology	8.80E+12	mahadihasannir@gmail.com
Mirza MD. Jaman	Bangabandhu Sheikh Mujibur Rahman Science and Technology University.	Biochemistry And Molecular Biology	1754242213	jamanmirza474@gmail.com
Farhan Shehab	Jagannath University	BBA major in Management	1775989170	farhanshihab5@gmail.com
Rana Talukder	University of Chittagong	BSC in Geography and Environmental studies	1775059658	ranatalukder0017@gmail.com
Sharmin Sultana Jui	National College of Home Economics	Food and Nutrition	1625688757	sultanajui995@gmail.com
ASRIFA JEHAN SAIMA	Chittagong University	BSS	1716701028	asrifajehan17@gmail.com
Kona Akter	Mawlana Bashani science and technology University	Bsc	1627668717	afrinkonak@gmail.com
Faysal Abedin	Rajshahi University	B.Sc	1318741632	faysal.abedinsakib19ru@gmai.com
ASHISH PAUL	Dhaka National Medical Institute Hospital	MBBS	8.80E+12	sghsndc1995@gmail.com
Sharmin Akhter	Mawlana Bhashani Science and Technology University	Biotechnology and Genetic Engineering Department	1992903499	sharmin.simi12@gmail.com
Monir Hossen	University of Chittagong	Anthropology (B.S.S.)	8.80E+12	mhsarek@gmail.com
Israt Haque Zarin	University of Chittagong	Department of Physics	8.80E+12	isratzarin139@gmail.com
Ayesha Siddika	Sher-e-Bangla Agricultural University	BSc. Ag.(Hons')	1797755092	sdkaisha3115@gmail.com
Mst. Kamrun Nahar Sorna	Jahangirnagar University	BSc	1786897598	kamrun.sorna@gmail.com
Farzana Junnat Shanti	University of Chittagong	Anthropology, Bss honer's 4th year	1630206589	farzanashanti6589@gmail.com
Md. Jahidul Islam	Barishal Engineering College,Barishal	BSc in Civil Engineering	1874693642	obujhpolash@gmail.com
Imtiaz Ahmed Nafiz	University of Chittagong	Bachelor of Arts in Philosophy	8.80E+12	imtiaznafiz04@gmail.com
Nayeem Uddin Ahmed Khan	Chittagong Institute Of Engineering & Technology - CIET	BSc in EEE	1521401405	nayeemuddina.khan@gmail.com
Israt Haque Zarin	University of Chittagong	Department of Physics	8.80E+12	isratzarin139@gmail.com
Sakib Mahmud	Shahjalal University of Science and Technology	Economics/BSS	8.80E+12	mahmudsakib99@gmail.com
ASHISH PAUL	Dhaka National Medical College	MBBS	1837372331	sghsndc1995@gmail.com
Monir Hossen	University of Chittagong	Anthropology (B.S.S)	8.80E+12	mhsarek@gmail.com
Azharul Islam Shovon	NSTU	BSc	1864346985	azharnstu@gmail.com
Md Abdullah Shahriar	Jashore University of Science and Technology	BPharm	1793319422	shahriar.abdullah2@gmail.com
Chowdhury Lutfun Nahar	BSMRSTU (Bangabandhu Sheikh Mujibur Rahman Science and Technology University, Gopalgonj)	BSC in Biochemistry and Molecular Biology	8.80E+12	chowdhurylutfunbmb@gmail.com
Md. Rakibul Islam	Khulna University	BSc	1521305360	rakibul.chem@gmail.com
Nusanta Samayel Audri	University of Dhaka	department of sociology	1317750216	audrisamayel@gmail.com
Md. Jahidul Islam Sakib	university of Dhaka	BSC in Applied mathematics	1303368693	jahidsakib171198@gmail.com
